# Supplementary material for: TOX4 facilitates promoter-proximal pausing and C-terminal domain dephosphorylation of RNA polymerase II in human cells
Source: Commun Biol. 2022 Apr 1;5:300. doi: 10.1038/s42003-022-03214-1 (PMC8975821; doi:10.1038/s42003-022-03214-1)
Supplement: Supplementary file 4 — Supplementary Data 1 [file 42003_2022_3214_MOESM4_ESM.xlsx]

## Sheet: Fig. 1e
		Control					TOX4 KO
OD value	24h	0.225	0.224	0.188	0.307	0.324	0.202	0.223	0.262	0.295	0.268
	48h	0.502	0.637	0.542	0.672	0.588	0.591	0.588	0.645	0.582	0.545
	72h	1.091	0.906	0.994	1.125	1.172	0.906	1.171	1.15	0.973	0.885
p value	24h	0.910669
	48h	0.955457
	72h	0.61272

## Sheet: Fig. 2a
	Pol II (Ser-5p)		Pol II (Ser-2p)
	Control	TOX4 KO	Control	TOX4 KO
normalized value	0.677045	1.05678	0.824433	1.00899
	0.871467	1.07689	0.724203	1.11006
	0.798231	1.03951	0.651535	1.11963
p value	0.0088		0.0049

## Sheet: Fig. 5a
	Total SPT5		p-SPT5 Thr806
	Control	TOX4 KO	Control	TOX4 KO
normalized value	0.810118	0.842584	0.816753	0.946343
	0.910639	0.859755	0.823535	0.962437
	0.903581	0.917316	0.671143	0.900093
	0.872099	0.900387	0.710772	0.942298
p value	0.8442		0.0041

## Sheet: Fig. 6h
	PP1α	PP1β	PP1γ
Percentage of input	3.22486	0.497991	0.957057
	2.81013	0.614617	0.539483
	3.41846	0.871699	0.820007
p value	PP1α	PP1β	PP1α	PP1γ
	0.0003		0.0004

## Sheet: Fig. 6k
		Pol II (Ser-5p)				Pol II (Ser-2p)
		control	TOX4	PP1α	TOX4-PP1α	control	TOX4	PP1α	TOX4-PP1α
	relative value	0.995909	0.938482	0.411947	0.041755	0.975228	0.705594	0.476298	0.057159
		0.819201	0.746266	0.315734	0.029967	0.800739	0.834798	0.498927	0.045744
		0.839207	0.950114	0.288924	0.037626	0.853607	0.854704	0.561394	0.056691
		Pol II (Ser-5p)						Pol II (Ser-2p)
		control	TOX4	control	PP1α	PP1α	TOX4-PP1α	control	TOX4	control	PP1α	PP1α	TOX4-PP1α
	p value	0.9439		0.0012		0.0013		0.3247		0.0032		<0.0001

## Sheet: Fig. S2a
	Control	TOX4 KO	Control	TOX4 KO	Control	TOX4 KO	Control	TOX4 KO	Control	TOX4 KO	Control	TOX4 KO	Control	TOX4 KO
	EGR1		H2BC17		SNHG5		NUP214		VCL		HNRNPA1		RPLP0
Percentage of iuput	1.48595	0.862323	1.50586	1.05747	1.75664	1.51886	0.246589	0.136636	0.682187	0.504867	0.756789	0.493784	0.543618	0.332317
	2.12172	0.927915	1.93969	1.29428	2.36192	1.21226	0.297241	0.178619	0.828634	0.545912	1.06561	0.604868	0.699294	0.300553
	1.88589	0.657343	1.76267	1.03704	2.098	1.26471	0.424945	0.12215	0.848832	0.560889	1.12562	0.683078	0.65558	0.319485
p value	0.0074		0.0158		0.0205		0.0335		0.0106		0.0374		0.0026

## Sheet: Fig. S2b
	Control	TOX4 KO	Control	TOX4 KO	Control	TOX4 KO	Control	TOX4 KO	Control	TOX4 KO	Control	TOX4 KO	Control	TOX4 KO
	EGR1		H2BC17		SNHG5		NUP214		VCL		HNRNPA1		RPLP0
Percentage of iuput	0.456297	0.402547	0.721232	0.682435	0.773831	0.73997	0.078169	0.074756	0.221314	0.188803	0.337416	0.284518	0.305373	0.272564
	0.382836	0.477007	0.648186	0.655934	0.708476	0.860309	0.042704	0.065335	0.189048	0.159547	0.366039	0.343486	0.31617	0.141899
	0.512034	0.563228	0.804162	0.706853	0.703092	0.734624	0.07605	0.055985	0.293188	0.187527	0.341602	0.332453	0.20289	0.127921
p value	0.6355		0.4177		0.348		0.9833		0.1579		0.2348		0.1834

## Sheet: Fig. S2c
	Control	TOX4 KO	Control	TOX4 KO	Control	TOX4 KO	Control	TOX4 KO	Control	TOX4 KO	Control	TOX4 KO	Control	TOX4 KO
	EGR1		H2BC17		SNHG5		NUP214		VCL		HNRNPA1		RPLP0
Percentage of iuput	0.51465	1.45873	0.19151	0.46901	0.256491	0.35878	0.051589	0.057659	0.037779	0.096244	0.123961	0.169326	0.053864	0.086064
	0.729121	1.26044	0.22401	0.391035	0.244096	0.295674	0.070285	0.097474	0.099697	0.126346	0.252237	0.269353	0.081647	0.093096
	0.750316	1.16178	0.173454	0.322664	0.206824	0.318042	0.086231	0.069826	0.105478	0.114368	0.13364	0.263757	0.095148	0.08734
p value	0.0055		0.0115		0.0205		0.7347		0.251		0.2883		0.3879
